# Supplementary material for: Immune-Enhancing Effect of Sargassum horneri on Cyclophosphamide-Induced Immunosuppression in BALB/c Mice and Primary Cultured Splenocytes
Source: Molecules. 2022 Nov 26;27(23):8253. doi: 10.3390/molecules27238253 (PMC9738764; doi:10.3390/molecules27238253)
Supplement: Supplementary file 1 [file molecules-27-08253-s001.zip]

Archive with 1 entries (1 files):
- molecules-1990064-supplementary.pdf
